# Supplementary material for: Development and Validation of Molecularly Imprinted Polymers with Bio-Based Monomers to Adsorb Carbamazepine from Wastewater
Source: Molecules. 2025 Jun 10;30(12):2533. doi: 10.3390/molecules30122533 (PMC12196229; doi:10.3390/molecules30122533)
Supplement: Supplementary file 1 [file molecules-30-02533-s001.zip]

Archive with 1 entries (1 files):
- molecules-3580052-supplementary.pdf
